# Supplementary material for: Circulation of Dengue Virus Serotype 1 Genotype V and Dengue Virus Serotype 2 Genotype III in Tocantins State, Northern Brazil, 2021–2022
Source: Viruses. 2023 Oct 24;15(11):2136. doi: 10.3390/v15112136 (PMC10674946; doi:10.3390/v15112136)
Supplement: Supplementary file 1 [file viruses-15-02136-s001.zip]

Archive with 14 entries (12 files):
- viruses-2641652-supplementary/
- viruses-2641652-supplementary/viruses-2641652-supplementary/
- viruses-2641652-supplementary/viruses-2641652-supplementary/Figures S1 to S4.pdf
- viruses-2641652-supplementary/viruses-2641652-supplementary/Table S1.xlsx
- viruses-2641652-supplementary/viruses-2641652-supplementary/Table S10.xlsx
- viruses-2641652-supplementary/viruses-2641652-supplementary/Table S11.xlsx
- viruses-2641652-supplementary/viruses-2641652-supplementary/Table S2.xlsx
- viruses-2641652-supplementary/viruses-2641652-supplementary/Table S3.xlsx
- viruses-2641652-supplementary/viruses-2641652-supplementary/Table S4.xlsx
- viruses-2641652-supplementary/viruses-2641652-supplementary/Table S5.xlsx
- viruses-2641652-supplementary/viruses-2641652-supplementary/Table S6.xlsx
- viruses-2641652-supplementary/viruses-2641652-supplementary/Table S7.xlsx
- viruses-2641652-supplementary/viruses-2641652-supplementary/Table S8.xlsx
- viruses-2641652-supplementary/viruses-2641652-supplementary/Table S9.xlsx
