# Supplementary material for: Circulation of Dengue Virus Serotype 1 Genotype V and Dengue Virus Serotype 2 Genotype III in Tocantins State, Northern Brazil, 2021–2022
Source: Viruses. 2023 Oct 24;15(11):2136. doi: 10.3390/v15112136 (PMC10674946; doi:10.3390/v15112136)
Supplement: Supplementary file 1 [file viruses-15-02136-s001.zip › viruses-2641652-supplementary/viruses-2641652-supplementary/Table S11.xlsx]

## Sheet: Planilha1
Table S11. DENV-2 mutations find in each sample. Common row for each gene/protein mutation and specify their occurrence in each sample.
DENV-2	Id of Sample
Gene/Protein	TO-UFT-2200	TO-UFT-2201	TO-UFT-689	TO-UFT-6960
Envelope protein	Met6Ile, Leu91Ile, Val129Ile, Leu131Gln, Ile170Thr, Met340Thr, Ser363Ala, Ile380Val
NS4A			Ile18Thr*
NS5	Thr254Pro, Ile271Val, Ile276Val, Lys338Glu, Ser429Gly, Kys514Arg, Asp521Glu, Ser523Gly, Val553Ile, Glu558Lys, Arg586Lys, Val637Ala, Gln644His, Leu670Ile, Glu895Lys	Thr254Pro, Ile271Val, Ile276Val, Lys338Glu, Ser429Gly, Kys514Arg, Asp521Glu, Ser523Gly, Val553Ile, Glu558Lys, Arg586Lys, Val637Ala, Gln644His, Leu670Ile, Ile874Val*, Glu895Lys	Thr254Pro, Ile271Val, Ile276Val, Lys338Glu, Ser429Gly, Kys514Arg, Asp521Glu, Ser523Gly, Val553Ile, Glu558Lys, Arg586Lys, Val637Ala, Gln644His, Leu670Ile, Glu895Lys	Thr254Pro, Ile271Val, Ile276Val, Lys338Glu, Val335Ile*, Ser429Gly, Kys514Arg, Asp521Glu, Ser523Gly, Val553Ile, Glu558Lys, Arg586Lys, Val637Ala, Gln644His, Leu670Ile, Glu895Lys
*Mutations detected specifically within that particular a clade.
