# Supplementary material for: Circulation of Dengue Virus Serotype 1 Genotype V and Dengue Virus Serotype 2 Genotype III in Tocantins State, Northern Brazil, 2021–2022
Source: Viruses. 2023 Oct 24;15(11):2136. doi: 10.3390/v15112136 (PMC10674946; doi:10.3390/v15112136)
Supplement: Supplementary file 1 [file viruses-15-02136-s001.zip › viruses-2641652-supplementary/viruses-2641652-supplementary/Table S9.xlsx]

## Sheet: Planilha1
Table S9. Clade-specific DENV-1 mutations found in genomes of clades I, II, and III. Common row for each gene/protein mutation and specify their occurrence in each clade.
	Mutations
Gene/Protein	Clade I	Clade II	Clade III
Anchored Capsid Protein		Arg100Lys
Protein pr			Asp89Glu
Envelope Protein (E)	Glu10Asp, Leu31Val, His32Thr, Gln36Lys, Thr157Glu, Ala369Thr, Ile454Thr	Glu10Asp, Leu31Val, His32Thr, Gln36Lys, Thr157Glu, Ala369Thr, Ile454Thr	Glu10Asp, Leu31Val, His32Thr, Gln36Lys, Thr157Glu, Ala369Thr, Ile454Thr, Ile480Val*
NS1	Ala60Val, Ile128Thr		Lys227Arg, Tyr247Phe
NS2A	Met18Ile		Ser28Asn
NS3		His252Thr
NS4A	Ser1Cys, Lys24Glu, Cys92Arg, Arg97His	Cys48Arg, Pro77Leu, Ser82Phe, Pro107Ser	Val18Ala, Arg34His
2K	Met17Leu
NS4B	Ala20Thr
NS5	Thr135Met, Ala370Thr, Met408Ile, Ser585Asn, Asn637Asp*, Thr675Ala*, Lys732Glu, Lys814Arg, Asp834Glu	Thr135Met, Ala370Thr, Met408Ile, Ser585Asn, Lys732Glu, Lys814Arg, Asp834Glu	Thr135Met, Gln195Arg*, Lys311Arg*, Ala370Thr, Met408Ile, Ser585Asn, Val642Ala*, His649Tyr*, Lys732Glu, Val784Ile*, Thr789Ala*, Lys814Arg, Asp834Glu
*Mutations detected specifically within that particular a clade.
